# Supplementary material for: Bone impact after two years of low-dose oral contraceptive use during adolescence
Source: PLoS One. 2023 Jun 8;18(6):e0285885. doi: 10.1371/journal.pone.0285885 (PMC10249826; doi:10.1371/journal.pone.0285885)
Supplement: S1 Data — (XLSX) [file pone.0285885.s007.xlsx]

## Sheet: BASE
COD	IND_EXC	GPO	AGE (YEARS)0	AGE(MONTHS)0	AGE (ONLY MONTHS)0	BREAST0	HAIR0	BONE AGE0	WEIGHT0	HEIGHT0	BMI0	Z BMI0	P BMI0	L BMD0	L BMD0	L Z0	F BMD 0	F BMC 0	ZF0	TB BMD0	TB BMC 0	TB Z 0	BMDS0	BMCS0	FAT0	LEAN0	PFAT0	BPA 0	OC0	AGE (YEARS)12	AGE M12	AGE (ONLY MONTHS)12	BREAST12	HAIR 12	BONE AGE 12	WEIGHT 12	HEIGHT 12	BMI 12	Z BMI 12	P BMI 12	BMDL12	BMCL12	ZL12	BMDF12	BMCF12	ZF12	TB BMD12	TB BMC 12	TB Z12
1	0	CONTROL	13	8	164	5	4		53	159	20.96	0.56	71.23	0.864	40.04	-0.2	0.995	37.19	1	1.148	1873.45	2.3	0.919	1256.54	18030.2	31565.2	35	85.309	28.032	14	6	174	5	5	15	53	160	20.7	0.34	63.31	0.869	40.19	-0.5	1.01	35.31	0.8	1.215	2078.76	2.7
2	0	CONTROL	16	3	195	5	5		59	159	23.34	0.76	77.64	0.929	47.36	-0.5	0.983	34.27	0.2	1.205	2330.25	1.9	1.003	1682.6	19969.8	36744.8	33.8	33.29	7.835	17	1	205	5	5	17	58	159	22.94	0.67	74.86	1.018	54.02	0.3	0.959	34.16	-0.1	1.281	2341.91	2.7
3	0	CONTROL	15	10	190	5	5	17	63	160	24.61	0.64	73.89	0.948	50.11	-0.2	0.96	35.5	0.1	1.152	2211.41	1.3	0.947	1572.57	20884.2	40701.7	32.7	30.045	14.022	16	10	202	5	5	17	65	160	25.39	1.09	86.21	0.982	51.79	-0.1	0.961	34.36	0	1.292	2320.81	2.9
4	0	CONTROL	15	2	182	4	5	17	47	154	19.81	-0.05	48.01	0.85	47.02	-1	0.902	31.77	-0.3	1.158	1799.13	1.6	0.883	1157.72	15918.6	29147.9	34	26.445	7.039	15	11	191	5	5	17	47	154	19.81	-0.2	42.07	0.902	48.64	-0.7	0.821	25.52	-1.2	1.234	1941.47	2.4
5	0	CONTROL	18	3	219	5	5		51	161	18.13	-1.33	9.18	0.825	44.58	-1.9	0.888	31.54	-0.9	1.171	2048.63	1	0.914	1375.57	14471.1	33212.4	29.1	31.367	17.207	19	2	230	5	5	17	51	162	19.44	-0.79	21.48	0.886	46.51	-1.3	0.927	31.95	-0.5	1.185	2218.35	1
6	0	CONTROL	13	9	165	4	5	14.5	50	169	17.51	-0.66	25.46	0.875	52.47	-0.1	0.809	33.21	-0.8	1.094	1996.14	1.5	0.871	1363.42	14261.1	33174.4	28.9	75.067	28.72	14	10	178	5	5	16	50	169	17.51	-0.91	18.14	0.901	55.07	-0.3	0.917	42.49	-0.1	1.161	2255.44	1.8
7	0	CONTROL	14	6	174	5	5	14	57	160	22.26	0.75	77.34	0.874	50.22	-0.5	0.813	34.68	-1	1.056	1848.21	0.5	0.88	1313.68	16980.2	39670.3	29	72.261	24.178	15	6	186	5	5	15	57	160	22.26	0.59	72.24	0.829	48.4	-1.3	0.872	37.07	-0.7	1.114	2055.27	0.9
8	0	CONTROL	15	10	190	5	5		57.8	168	20.48	0.04	51.6	0.917	47.26	-0.5	0.902	33.15	-0.4	1.023	1903.84	-0.5	0.88	1418.71	20867.7	37227.7	34.8	59.138	18.008	16	9	201	5	5	16	60	168	21.26	0.15	55.96	0.928	49.44	-0.6	0.876	28.2	-0.8	1.061	2047.88	-0.2
9	1	CONTROL	12	6	150	4	4	14	43	151	18.86	0.16	56.36	0.754	41.54	-0.4	0.698	23.34	-1.3	0.964	1388.25	0.5	0.775	934.39	11607.5	31468	26.1	53.443	24.713	13	4	160	5	5	15	42.3	151	18.55	-0.13	44.83	0.755	40.45	-1	0.71	24.67	-1.6	0.838	1296.03	-1.9
10	1	CONTROL	12	3	147	4	4	12	46	159	18.2	-0.01	49.6	0.737	35.55	-0.4	0.856	29.61	0.3	1.022	1607.9	1.6	0.855	1130.56	10660.8	33323	24.2	90.444	25.636	13	5	161	4	4	13.5	52	160	20.31	0.45	67.36	0.752	35.06	-1.1	0.949	35.62	0.6	1.134	1946.56	2.3
11	1	CONTROL	13	0	156	4	4	13	45	158	18.03	-0.24	40.52	0.659	31.76	-1.8	0.759	26.54	-1	0.953	1597.65	0	0.806	1151.62	16193.2	29377	34.3	109.696		14	0	168	5	5	14	48.1	158	19.27	0	50	0.738	35.02	-1.6	0.861	31.3	-0.4	1.051	1796.63	0.8
12	0	CONTROL	15	6	186	5	5	16	69	164	25.66	1.26	89.62	0.843	38.8	-1.2	1.001	33.25	0.5	1.145	2035.6	1.3	0.933	1418.2	27394.3	42067.7	39.4	42.565	18.133	16	7	199	5	5	17	62	164	23.05	0.64	73.89	0.888	47.81	-0.9	0.981	29.74	0.2	1.251	2243.07	2.5
13	1	CONTROL	15	7	187	5	5	15	46.8	153	19.99	-0.06	47.61	0.689	28.09	-3.1	0.753	24.47	-1.8	0.932	1378.82	-1.6	0.763	907.85	15466.6	28344.2	34.2	39.069	2.461	16	10	202	5	5	17	49.5	153	21.15	0.12	54.78	0.711	27.24	-3.1	0.717	20.75	-2.3	1.026	1499.66	-0.7
14	0	CONTROL	17	0	204	5	5	17	68.7	170	23.78	0.76	77.64	1.1	62.8	1	1.077	48.5	1	1.318	2604.74	3.2	1.039	1747.85	20486.8	44072.2	30.5	26.565	11.255	18	0	216	5	5	16.5	69	170	23.88	0.69	75.49	1.082	63.7	0.8	1.058	46.74	0.7	1.36	2744.21	3.6
15	0	CONTROL	16	9	201	5	5	17	69	173	23.05	0.63	73.57	1.074	71.63	0.8	1.01	38.23	0.4	1.246	2754.08	2.3	1.03	1987.54	24795	40423.4	36.5			17	11	215	5	5		74	174	24.44	0.82	79.39	1.079	74.72	0.7	1.032	38.44	0.5	1.337	2898.53	3.3
16	0	CONTROL	13	0	156	4	5	13	57.3	161	22.1	0.95	82.89	0.766	38.46	-0.7	0.843	25.94	-0.2	1.023	1613.39	1	0.85	1127.47	17784.8	36294.9	31.9	68.368	19.029	13	11	167	5	5	14	59.3	161	22.88	0.96	83.15	0.796	40.68	-1	0.92	31.87	0.1	1.143	1938.47	2
17	0	CONTROL	13	2	158	4	4	12.5	41	152	17.75	-0.41	34.09	0.941	46.74	0.9	0.85	30.12	-0.1	1.027	1654.99	1.1	0.87	1202.27	11047	28207.4	27	37.977	23.725
18	0	CONTROL	13	0	156	5	5	16	56.6	158	22.67	1.09	86.21	0.86	41.35	0.2	1.057	39.04	1.8	1.214	2055.43	3.7	0.996	1452.52	18944.5	33065	34.7	37.853	24.856	13	11	167	5	5	17	59.2	160	23.12	1.02	84.61	0.947	46.78	0.5	1.003	33.12	0.9	1.295	2304.27	4.2
19	0	CONTROL	17	2	206	5	5	18	53	161	20.45	-0.16	43.64	0.906	52.67	-0.9	0.884	32.77	-0.8	1.178	2219.28	1.3	0.913	1464.23	17433.6	33453.5	32.8	13.293	11.939	18	1	217	5	5	18	54.5	162	20.77	-0.17	43.25	0.913	52.84	-0.9	0.836	28.81	-1.3	1.234	2389.61	1.9
20	0	CONTROL	19	11	239	5	5	18	49.6	162	18.9	-1.07	14.23	1.052	58.93	0.3	0.958	35.14	0.1	1.251	2137.72	2	0.929	1308.71	16294.1	31447.3	32.7	28.176	8.402	21	0	252	5	5	17	52	162	19.8			1.023	55.41	0	1.032	36.93	0.7	1.354	2243.78	3.1
21	0	CONTROL	13	10	166	4	5		45.7	153	19.52	0.1	53.98	0.83	42.41	-0.6	0.882	29.15	-0.2	1.1	1686.82	1.5	0.845	1075.77	18330	25354.9	40.4	43.76	15.109	14	10	178	5	5	15	46	154	19.39	-0.13	44.83	0.833	44.46	-1	0.792	21.3	-1.2	1.212	1833.63	2.5
22	0	CONTROL	17	11	215	5	5		63.4	169	22.2	0.3	61.79	0.936	57.62	-0.6	0.988	37.44	0.1	1.181	2315.9	1.2	0.957	1634.09	21321	38642	34.2	22.937	11.574
23	0	CONTROL	14	1	169	4	4	14	51	162	19.44	0.02	50.8	0.762	31.38	-1.5	0.812	28.21	-0.9	1.073	1683.16	1	0.881	1162.33	22239.2	30423.5	40.9	62.063	21.403	15	1	181	5	5	16	58	164	21.57	0.49	68.79	0.773	32.48	-1.8	0.883	32.39	-0.5	1.015	1711.93	-0.3
24	1	CONTROL	12	1	145	4	4	13	42.8	155	17.82	-0.12	45.22	0.665	30.3	-1	0.813	23.72	0	0.954	1359.02	0.7	0.792	947.15	13972.1	26726.5	33.2	76	24.595	13	1	157	4	4	13.5	43	157	17.44	-0.52	30.15	0.781	37.54	-0.6	0.876	27.72	0.1	1.079	1625.54	1.7
25	0	CONTROL	16	4	196	5	5	17	51	157	20.69	0.03	51.2	0.923	51.68	-0.5	0.852	30	-1	1.162	1932.21	1.3	0.872	1229.98	18150.3	30211.4	36.1	19.842	11.28
26	0	CONTROL	12	5	149	4	4		41	159	16.22	-0.91	18.14	0.867	38.44	0.7	0.877	23.82	0.5	1.113	1701.24	2.8	0.826	1033.47	10683.3	28172.7	26.3	62.711	10.957	13	5	161	4	4	15	45	160	17.58	-0.54	29.46	0.913	40.82	0.4	0.853	23.08	-0.3	1.122	1683.71	3
27	0	CONTROL	17	2	206	5	5	18	60.5	168	21.43	0.15	55.96	1.055	52.98	0.6	0.82	29.9	-1.1	1.204	2246.65	1.5	0.944	1493.2	16747	41393.4	27.7	47.282	14.451	18	0	216	5	5	18	60	168	21.26	0	50	1.133	61.88	1.2	0.824	27.03	-1	1.201	2197.11	1.5
28	1	CONTROL	14	2	170	4	4	15	42	162	16	-1.53	6.3	0.738	34.44	-1.7	0.918	27.66	0.1	1.087	1686.11	1.1	0.859	1102.84	12904.5	27655.3	30.5	55.167	16.598
29	0	CONTROL	14	3	171	5	5	16	49.7	156	20.43	0.3	61.79	0.876	46.29	-0.5	0.84	25.38	-0.8	1.226	2070.27	2.6	0.912	1297.58	15251.7	31599	31.2	36.735	19.099
30	0	CONTROL	15	9	189	5	5	17	43.2	153	18.45	-0.71	23.89	0.786	36.61	-2	0.612	16.45	-3	1.038	1456.02	-0.2	0.776	891.25	14358.9	27179.7	33.4	22.799	3.85	16	10	202	5	5	17	44	153.5	18.8	-0.77	22.06	0.81	37.29	-1.9	0.703	19.71	-2.1	1.115	1566.69	0.5
31	0	CONTROL	13	5	161	5	4	14	48.9	163.5	18.29	-0.25	40.13	0.758	34.27	-1	0.701	23.38	-1.7	1.045	1688.05	1	0.808	1097.1	18721.7	28789.4	38.1	74.596	9.967
32	0	CONTROL	15	5	185	5	5	16	45	160	17.6	-1.02	15.39	0.932	49.63	-0.3	0.92	30.11	-0.2	1.225	1939.01	2.2	0.886	1159.23	10672.7	32040.8	23.9	25.929	5.673
33	0	CONTROL	16	6	198	5	5		71	161	27.39	1.42	92.21	1.024	55.79	0.4	1.001	36.27	0.4	1.121	1979.97	0.6	0.931	1425.6	23485.4	43676.4	34	31.815	14.61	17	7	211	5	5	17	71.1	161.5	27.26	1.32	90.65	1.062	58.08	0.6	0.963	33.29	-0.1
34	0	COC1	13	10	166	5	5	15	51.1	152	22	0.77	78.03	0.955	49.16	0.5	0.896	26.19	0									59.116	20.846	14	10	178	5	5		52.5	155	21.99	0.62	73.22	0.951	48.96	0.1	0.943	34.48	0.1	1.008	1777.36	-0.3
35	0	COC1	14	3	171	4	5		52.2	164	19.41	-0.01	49.6	0.775	44.41	-1.4	0.739	21.63	-1.6									15.5579	18.223
36	0	COC1	14	5	173	5	5	16	51	158	20.43	0.26	60.23	0.997	54.82	0.7	0.993	29.98	0.7									34.497	22.102	16	0	192	5	5	17	54.4	160	21.25	0.25	59.77	1.03	56.76	0.5	1.119	42.26	1.5	1.062	1962.28	0
37	0	COC1	19	4	232	5	5	18	63.5	165	23.47	0.5	69.32	0.879	44.99	-1.4	0.784	28.12	-1.9									33.01	11.504
38	0	COC1	15	1	181	5	5	16	54	164	20.08	0.03	51.27	1.065	56.86	1	0.922	28.76	-0.1	1.058	2005.12	0.3	0.92	1536.37	15111.3	36735.6	28.1	21.533	8.089	16	0	192	5	5	18	51.5	162	19.62	-0.29	38.56	1.091	58.07	1	0.938	29.95	-0.2	1.081	2000.58	0.2
39	0	COC1	16	0	192	5	5	17	52	154	21.93	0.44	66.82	1.094	61.46	1.1	0.937	30.66	-0.2	1.053	1831.42	-0.1	0.915	1387.36	16464.3	33908.1	31.5	20.815	1.71	17	3	207	5	5	18	52	154	21.93	0.28	61.01	1.073	62.98	0.2	0.997	37.71	-0.1	1.062	1866.85	-0.3
40	0	COC1	18	4	220	5	5	18	44	156	18.08	-1.39	8.21	1.025	56.51	0.2	1.027	33.56	0.4	1.13	1963.73	0.4	0.95	1450.71	9373.1	32801.6	21.2	32.169	1.711	19	4	232	5	5	18	43.5	156	17.87	-1.5	6.66	0.98	52.97	-0.3	1.043	33.72	0.8	1.144	1976.46	0.5
41	0	COC1	11	9	141	4	4	15	49	150	21.78	1.1	86.4	0.974	44.98	1.9	1.007	28.94	2.1	1.006	1611.04	1.8	0.88	1224.05	14347.2	32454.8	29.6	61.011	16.817	12	9	153	5	5	16	52	150	23.11	1.19	88.33	1.045	49.82	2	1.081	35.3	2	1.006	1714.21	0.8
42	0	COC1	16	10	202	5	5		40.5	153	17.3	-1.54	6.18																7.52	17	9	213	5	5	18	39.8	153	17	-1.97	2.42	0.904	45.52	-1	0.875	25.72	-0.9	0.975	1618.31	-1.6
43	0	COC1	15	7	187	5	5	17	55.7	160	21.76	0.45	67.3	0.967	61.46	0	0.941	32.07	-0.1	0.965	1861.44	-1.2	0.879	1494.32	16111.7	38039.2	28.8	46.491	7.518	17	0	204	5	5	18	66.5	161	25.81	1.14	87.29	1.019	60.38	0.3	0.976	31.7	0.1	0.972	1941.82	-1.5
44	0	COC1	16	7	199	5	5		69.5	163	26.16	1.24	89.19	1.052	64.8	0.6	0.96	34.14	0	0.984	1949.5	-1.2	0.892	1567.39	24813.9	42152.3	36	28.337	4.827	17	7	211	5	5	18	71.5	163	26.91	1.26	89.64	1.059	65.49	0.6	0.986	35.49	0.1	0.958	1962.49	-1.8
45	0	COC1	17	11	215	5	5	18	65.7	158	26.32	1.15	87.4	1.038	47.88	0.4	1.054	32.29	0.7	1.062	1921.23	-0.5	0.945	1510.86	21800.1	41595.5	33.4		5.881	19	0	228	5	5	18	71	158	28.62	1.39	91.81	1.013	46.83	0.1	1.087	37.83	1.2	1.046	1929.21	-0.7
46	0	COC1	18	3	219	5	5	18	46	166	17.75	-1.56	5.91	0.835	46.25	-1.8	0.785	30.5	-1.8	0.96	1839.59	-1.9	0.818	1371.93	10536.9	37329.3	21.2	63.291	10.438	19	3	231	5	5	18	50.7	166	18.4	-1.3	9.61	0.867	46.59	-1.5	0.831	34.81	-1.5	0.968	1818	-1.9
47	0	COC1	16	5	197	5	5	17	73.4	167	26.32	1.27	89.78	0.875	52.33	-1.1	0.911	32.78	-0.5	0.989	2130.32	-1.1	0.836	1609.56	23057.4	47615.7	31.7			17	7	211	5	5	17	80	167	28.69	1.5	93.27	0.877	45.95	-1.2	0.971	39.22	0.2	1.014	2082.44	-1.1
48	0	COC1	15	9	189	5	5	15	41	157	16.63	-1.63	5.16	0.773	37.7	-2.1	0.813	24.38	-1.3	0.909	1401.96	-2	0.789	1047.63	8594.2	30858.7	21	39.894	14.535	16	9	201	5	5		41.8	157	16.96	-1.73	4.18	0.813	38.64	-1.8	0.86	28.26	-1	0.914	1450.82	-2.3
49	0	COC1	13	10	166	5	5	14	57	161	21.99	0.78	78.12	0.879	57.23	-0.2	0.93	33.24	0.1	0.979	1848.59	-0.4	0.874	1443.84	16848.7	38555.9	29.4	82.715	6.541	14	10	178	5	5	15	57	161	21.99	0.63	73.43	0.875	57.52	-0.7	0.894	31.18	-0.4	0.994	1854.77	-0.8
50	0	COC1																										56.904	8.285	16	4	196	5	5	18	49	164	18.22	-0.96	16.94	0.991	52.89	0.1	0.949	33.75	-0.1	1.053	2003.94	-0.2
51	0	COC1	19	6	234	5	5	17	46.5	156	19.11	-0.96	16.73	0.887	46.21	-1.3	0.741	23.24	-2.3	0.924	1591.68	-2.5	0.794	1197.5	14156	31368.8	30	23.826	6.268	20	5	245	5	5	17	46.5	154.5	19.48			0.863	44.73	-1.4	0.832	28.57	-0.9	0.936	1591.65	-1.9
52	0	COC1																											4.63	15	7	187	5	5	17	51.5	156	21.16	0.28	61.17	0.866	45.31	-1	0.884	28.49	-0.6	0.915	1635.87	-1.9
53	0	COC1	18	11	227	5	5	17	66	157	26.78	1.15	87.46	0.929	44.35	-0.8	1.062	38.3	1	1.026	1928.99	-0.9	0.885	1466.71	25324.6	39432.4	38	15.765	4.625	19	11	239	5	5	18	68	158	27.24	1.15	87.54	0.946	45.25	-0.7	1.066	37.69	1	1.022	1917.55	-0.9
54	0	COC1	13	9	165	4	4	14	41	152	17.75	-0.54	29.56	0.77	38.54	-1.1	0.608	16.57	-2.6	0.845	1291.25	-1.9	0.726	945.38	10204.6	29604	24.8	131.979	14.46	14	9	177	5	5	16	43.3	152	18.18	-0.59	27.81	0.798	39.53	-1.3	0.707	23.47	-2	0.864	1360.21	-2.2
55	0	COC1	14	11	179	4	4	14	62	164	23.05	0.86	80.46	0.86	47.15	-0.8	0.83	30.42	-0.9	0.87	1552.62	-2.2	0.779	1396.53	18517.1	42394.2	29.5	60.809	9.791	15	11	191	5	5	15	74	168	26.22	1.31	90.41	0.896	47.67	-0.7	0.844	31.05	-1	0.907	1844.39	-2.3
56	0	COC1	18	10	226	5	5	17	55	154	23.4	0.52	69.78	0.993	45.45	-0.1	0.903	28.26	-0.8	0.995	1714.93	-1.5	0.87	1320.5	18337.8	35636	32.9	50.808	3.581	19	9	237	5	5	18	59	155	24.56	0.71	76.14	0.939	34.07	-0.7	0.966	33.79	-0.2	0.99	1719.51	-1.7
57	0	COC1	17	4	208	5	5	18	45	149	20.27	-0.26	20.27	1.015	54.65	0.2	0.885	31.35	-0.8	1.013	1731.31	-1	0.874	1322.09	12568.6	30955.8	27.8	30.784	4.258	18	5	221	5	5	18	58.9	149	26.53	1.15	87.41	1.074	53.8	0.7	0.902	31.09	-0.3	0.989	1769.47	-1.4
58	0	COC1	15	6	186	5	5	15	54.8	160	21.41	0.36	64.16	0.992	52.63	0.3	1.057	31.71	1	1.019	1928.62	-0.4	0.901	1497.51	16638.8	36432.2	30.3	61.563	4.853	16	9	201	5	5	16	54.1	161	20.87	0.03	51.11	1.015	54.11	0.3	1.047	29.53	0.8	1.051	1890.87	-0.4
59	0	COC1	16	0	192	5	5		54.8	162	20.88	0.14	55.61	0.903	44.24	-0.7	0.877	31.19	-0.7	0.954	1786.45	-1.5	0.861	1422.95	16652.3	36677.6	30.2	84.822	10.788	17	2	206	5	5	18	59	163	22.34	0.42	66.25	0.905	45.55	-1	0.897	32.78	-0.8	0.96	1803.66	-1.9
60	0	COC1	15	7	187	5	5	16	55.5	167	19.9	-0.12	45.33	0.959	49.82	0	0.955	35.19	0.1	0.952	1768.34	-1.4	0.857	1407.01	19456.2	37917.3	32.9	42.629	12.53	16	5	197	5	5	17	70.5	166	25.74	1.18	88.06	0.931	47.16	-0.5	0.927	30.87	-0.3	0.942	1805.21	-1.8
61	0	COC1	15	8	188	4	5	16	58	160	22.66	0.65	74.19	0.963	46.47	0	0.901	31.54	-0.4	1.017	1939.28	-0.6	0.877	1456.99	17240.2	38851.3	29.7	44.858	9.096	16	8	200	5	5	17	61.1	158	24.48	0.94	82.63	0.96	49.11	-0.2	0.948	35.58	-0.1	1.036	1975.79	-0.5
62	0	COC1	14	9	177	5	5	15	50	158	20.03	0.09	53.69	0.894	47.03	-0.5	0.872	30.99	-0.6	0.947	1565.94	-1.4	0.836	1179.54	12073.7	37105.1	23.8	85.511	15.257
63	0	COC1	15	8	188	5	5	17	49	150	21.78	0.45	67.36																5.24	16	8	200	5	5	18	48.1	151	21.24	0.15	56.04	0.925	47.94	-0.6	0.81	26.86	-1.4	0.924	1570.3	-2.1
64	0	COC1	16	5	197	5	5	17	46	152	19.91	-0.25	40.22	0.893	53.05	-0.9	0.91	30.57	-0.3	1.02	1700.61	-0.8	0.874	1262.79	13611.5	31416.5	29.1	24.417	5.244	17	4	208	5	5	17	46	152	19.91	-0.39	34.83	0.886	52.23	-1.1	0.895	29.7	-0.7	1.001	1697.74	-1.2
65	0	COC1	17	11	215	5	5	17	52	159	20.57	-0.23	40.88	0.986	52.82	-0.1	0.941	35.02	-0.3	1.018	1924.44	-1.1	0.856	1445.81	12427.2	38207	23.6	35.886	7.718	18	10	226	5	5	18	52.5	159	20.77	-0.25	40.13	0.963	50.88	-0.4	0.895	32.9	-0.8
66	0	COC1	13	7	163	4	4	15	48	159	18.99	-0.06	47.63	0.963	49.98	0.7	0.847	27.68	-0.4	0.91	1525.54	-1.1	0.825	1210.46	13533.4	33418.9	27.9	96.925	10.363	14	7	175	5	5	15	57	161	21.99	0.66	74.54
67	0	COC1	17	4	208	5	5	16	49	161	18.9	-0.82	20.69	0.97	61.7	-0.2	0.825	33.49	-1.4	0.939	1723.13	-2	0.808	1282.89	10800.2	37085.8	21.8		8.665	18	6	222	5	5	17	51	160	19.92	-0.53	29.66	0.937	56.35	-0.7	0.794	30.24	-1.8	0.95	1688.24	-2.1
68	0	COC1	13	3	159	4	4	15	39	151	17.1	-0.69	24.39	0.969	48.27	1	0.893	29.15	0.1	0.92	1472.3	-0.8	0.816	1139.15	7740.6	29552.4	20	119.985	25.998	14	4	172	5	5	16	42	152	18.18	-0.5	30.87	1.02	54.59	0.9	0.925	29.89	0.1	0.963	1559.27	-0.7
69	0	COC1	16	0	192	5	5	16	46.1	154.5	19.36	-0.4	34.46															43.275	3.978
70	0	COC1	14	1	169	5	5	16	52.5	163	19.8	0.13	54.98	1.169	72.99	1.6	0.949	32.41	-0.2	1.094	2113.41	1.3	0.944	1586.03	10670.7	39588	20.4	44.19	2.215
71	0	COC1	14	5	173	5	5	15	51.7	161.5	19.82	0.08	53.19	1.053	63.28	-1.1	0.846	27.17	-0.7									42.332	21.313
72	0	COC1	20	2	242	5	5	18	65.8	157	19.76	0.13	54.98	0.972	49.2		0.896	28.61		0.99	1825.68	-1.3	0.841	1365.39	25259.3	38448.1	38.5
73	0	COC1	14	5	173	4	4	15	41	150	18.22	-0.52	30.11	0.867	41.74	-0.5	0.736	22.98	-1.7	0.952	1530.83	-0.9	0.79	1090.82	10143.7	29294.4	24.8	39.742	16.402
74	0	COC1	13	8	164	4	4	13.5	46.5	159	18.39	-0.27	39.2	0.927	48.56	0.4	0.946	34.31	0.5	1.016	1896.6	0.4	0.902	1469.49	9620.8	34952.7	20.7	76.418	10.536
75	0	COC1	13	8	164	5	5	15	56	165	20.58	0.45	67.45	0.98	50.64	0.9	0.824	26.85	-0.6	0.984	1960.03	0	0.852	1504.57	17322.1	38713.7	29.9	66.32	5.165
76	0	COC1
77	0	COC1
78	0	COC1	16	2	194	5	5		68.5	165	25.47	1.18	88.17	0.94	56.11	-0.4	0.938	42.07	0	1.01	2008.3	-0.9	0.904	1578.83	18038.5	48669.1	26.3		3.3
79	0	COC1	14	1	169	5	5		57.5	171	19.66	0.09	53.59																7.29	15	1	181	5	5		57.6	173	19.24	-0.25	40.13	1.022	64.66	1.2	0.933	33.45	-0.2
80	0	COC1	15	0	180	5	5		59	160	23.04	0.9	80.5	0.934	50.54	-0.1	0.992	35.06	0.5	1.005	1881.9	-0.4	0.91	1509.92	19306.4	38594.3	32.3	62.078	7.294
81	0	COC1	17	11	215	5	5		48.5	157	19.68	-0.57	28.37	0.904	47.42	-1	0.836	28.16	-1.3	0.973	1687.69	-1.7	0.841	1283.85	11165.7	35283.7	23.2	25.629	8.323	19	3	231	5	5	18	45.5	160	17.77	-1.65	4.9	0.981	50.02	-0.3	0.884	32.31	-1	1.026	1755.8	-1.1
82	0	COC1	14	8	176	4	4	14	49.3	161.5	18.9	-0.29	38.59	0.701	36.99	-2.5	0.776	29.82	-1.4	0.818	1432.48	-2.9	0.734	1132	11995.3	35741.7	24.4	61.912	11.431	15	8	188	5	5		50.9	161	19.64	-0.22	41.29
83	0	COC1	15	5	185	5	5		60	162	22.86	0.75	77.3	0.845	41.12	-1.2	0.899	35.41	-0.4	0.927	1759.25	-1.9	0.818	1352.32	14653.1	44145.7	24.2
84	0	COC1	17	1	205	5	5	17	57.3	162	21.84	0.26	60.26	0.82	39.09	-1.8	0.789	28.88	-1.7	0.972	1674.66	-1.6	0.852	1266.53	36443.7	38118.4	33.9			18	4	220	5	5	17	53.4	164	19.86	-0.53	29.81	0.84	38.96	-1.7	0.811	31.13	-1.6	0.993	1710.87	-1.5
85	0	COC1	16	0	192	4	4	17	52	170	18	-0.97	16.6				1.038	45.22	0.8	1.042	1957.19	-0.3	0.937	1526.9	14076.1	37398.4	26.3	23.928	6.517	17	1	205	5	5	17	52	170	18	-1.21	11.31	1.149	63.15	1.4	0.917	29.41	-0.2	1.03	2041.27	-0.7
86	0	COC1	15	10	190	5	5		53.5	167	19.19	-0.42	33.72	0.958	51.12	-0.1	0.952	34.98	0	1.005	1836.42	-0.7	0.864	1384.05	18051.2		33	42.942	21.17	17	0	204	5	5	17	56	167	20.08	-0.28	38.97	0.921	48.25	-0.7	0.943	34.64	-0.2	1.015	1789.67	-0.9
87	0	COC1	15	4	184	5	5		46	162	17.53	-1.05	14.69															45.662	11.08	16	4	196	5	5	16	44	162	16.77	-1.74	4.1	0.858	46.15	-1.2	0.89	33.28	-0.6	1	1709.75	-1
88	0	COC1	17	3	207	5	5	17	64	171	24.74	0.9	81.59	1.059	74.55	0.6	1.169	51.36	1.8	1.107	2456.11	0.3	0.999	1995.15	19791.5	43049.6	30.3	17.814	10.351	18	3	219	5	5		66	171	22.57	0.36	64.06	0.902	64.12	-1	1.172	44.18	1.8	1.146	2308.56	0.6
89	0	COC1	14	9	177	4	4		58	157.5	23.39	0.95	82.89	1.79	58.16	1.2	1.068	41.12	1.3	1.062	2092.43	0.5	0.962	1680.22	22225.9	35116.2	37.4	63.228	9.284
90	0	COC1	15	5	185	5	5	18	53	150.5	23.4	0.86	80.51	1.075	51.79	1	0.991	32.78	0.4	1.087	1892.62	0.5	0.94	1418.56	14753	36478.6	27.8	36.305	10.191
91	0	COC1	14	11	179	5	5	17	53	148.5	23.92	1.03	84.85	0.74	41.31	-2.1	1.152	68.6	2	0.975	1492.9	-0.8	0.877	1162.45	17463.1	35577.9	32	37.729	5.991
92	0	COC2	16	5	197	5	5	17	41.3	144	19.92	-0.25	40.13	0.905	44.28	-0.8	0.773	28.01	-0.5	0.995	1605.21	-1.1	0.873	1224.11	12124.1	2659.79	30.1	33.3638	8.25	17	6	210	5	5	17	39.5	144	19.05	-0.65	25.63	0.925	46.96	-0.7	0.878	26.78	-0.9	1.047	1556.29	-0.6
93	0	COC2	14	9	177	5	5	16	62	163	23.34	0.94	82.65	0.934	52.22	0	0.956	36.19	0.3	1.03	2020.39	0.1	0.921	1607.09	24874.9	36157	39.5	36.1268	18.21
94	0	COC2	18	9	225	5	5	18	66	168.5	23.25	0.49	68.68	1.175	79.39	1.5	1.419	54.34	4.1	1.24	2719.86	1.8	1.161	2254.86	13276.4	51819.5	19.6	25.215	6.202	19	9	237	5	5	18	66	168	23.38	0.51	69.56	1.168	77.35	1.4	1.398	60.17	3.9	1.242	2809.39	1.7
95	0	COC2	15	11	191	5	5	16	63	157	25.56	1.2	88.15	0.962	49.46	0	0.992	30.81	0.4	0.943	1770.6	-1.6	0.847	1393.61	24251.6	38277.1	37.7	40.524	16.409
96	0	COC2	16	9	201	5	5	17	54	159	21.36	0.18	57.14	0.873	48.15	-1.2	0.931	37.18	-0.3	0.979	1804.57	-1.4	0.844	1342.83	11876.1	35968.9	23.9	30.153	9.489	17	9	213	5	5	18	50.5	159	19.98	-0.42	33.65	0.867	46.05	-1.4	0.797	25.85	-1.7	0.981	1708.28	-1.5
97	0	COC2	16	2	194	5	5	17	59	159	23.34	0.76	77.6	0.87	44.04	-1.1	0.986	35.94	0.3	0.966	1789.54	-1.4	0.831	1351.63	21076.5	34095.9	37	51.471	16.916	17	5	209	5	5	18	54.5	159	22.1	0.42	66.21	0.84	41.46	-1.6	0.902	29.72	-0.3	1.003	1683.05	-1
98	0	COC2	17	4	208	5	5	17	54.5	157	22.11	0.33	62.82	0.846	43.06	-1.8	0.908	30.35	-0.6	0.955	1565.18	-1.8	0.821	1161.86	17764.8	39224.2	30.3	30.811	10.212
99	0	COC2	16	11	203	5	5	17	54.5	160	21.29	0.12	54.92	0.899	45.94	-0.9	0.763	22.16	-1.9	0.978	1614.15	-1.4	0.873	1254.33	19122.3	34582.8	34.6	55.027	24.35
100	0	COC2	18	3	219	5	5	17	72.2	154	30.44	1.65	95	1.115	64.23	1.2	1.014	34.86	0.5	1.019	1883.96	-0.7	0.902	1473.81	30170.8	42760.5	40.3	32.522	3.395	19	4	232	5	5	17	74.4	154	31.37	1.66	95.15	1.049	61.61	0.5	1.021	36.96	0.5	1.019	1822.82	-0.9
101	0	COC2	16	9	201	5	5	17	67.6	154	28.32	1.52	93.57	1.066	54.71	0.7	1.087	37.85	1.1	1.081	1977.71	0	0.928	1473.34	23302.8	43162.6	34	37.734	3.769	17	11	215	5	5		76	155	31.66	1.78	96.24	1.048	52.92	0.5	1.066	34.9	0.8	1.072	1949.7	-0.3
102	0	COC2	15	0	180	5	5	16	62.5	162	23.82	0.99	83.88	1.021	56.57	0.7	1.07	38.69	1.2	1.094	2210.8	0.8	0.981	1767.42	16657.9	45306.2	26	37.82	16.747	16	1	193	5	5	18	63	165	24.02	0.93	82.41	0.98	54.61	0	1.112	46.38	1.5	1.076	2207.34	0.2
103	0	COC2	16	2	194	4	4	17	52.9	156.5	21.6	0.33	62.82	1	54.03	0.2	0.878	28.83	-0.7	0.986	1589.57	-1.1	0.822	1139.94	17475.9	34377.8	32.7	64.889	13.659	17	3	207	5	5	18	52.5	157	21.3	0.1	53.88	1.036	56.79	0.4	0.932	32.99	-0.3	0.993	1654.8	-1.2
104	0	COC2	14	6	174	4	4	14	48.2	153	20.86	0.39	65.34							0.927	1513.2	-1.3	0.792	1123.97	16964.3	30241.9	34.8	64.08	20.665	15	6	186	5	5	15	51	152	22.07	0.55	70.94	0.904	46.15	-0.6	0.822	26.41	-1.1	0.931	1514.86	-1.4
105	0	COC2	17	10	214	5	5	17	51.9	140	26.86	1.24	89.22	1.037	49.67	0.4	1.035	28.36	0.8	1.06	1723.34	-0.5	0.92	1292.23	17859.4	33281.1	33.8	20.681	9.444	18	10	226	5	5	18	51	140	26.78	1.16	87.61	1.028	50.7	0.2	1.045	31.3	0.6	1.087	1648.23	-0.3
106	0	COC2	14	10	178	4	4	17	48.2	154	20.32	0.18	57.01	0.864	47.75	-0.8	0.929	30.79	0	1.001	1707.31	-0.4	0.848	1252.45	15932.5	31083.4	32.7	44.169	12.358	15	11	191	5	5	16	48.2	154	20.32	-0.01	49.42	0.89	47.11	-0.9	0.942	32.55	0	0.991	1780.92	-0.7
107	0	COC2	12	10	154	4	4	15	50	159	19.78	0.39	65.18	0.904	52.15	0.6	0.683	31.31	0.5	0.994	1779.79	0.7	0.848	1309.2	16698.6	33913.5	31.9	59.087	23.897	13	11	167	5	5	17	51	159	20.43	0.38	64.75	0.954	52.63	0.5	0.896	32.53	-0.1	0.979	1763.9	-0.2
108	0	COC2	15	3	183	5	5	16	56.4	158	22.59	0.71	76.07	0.904	49.85	-0.6	0.889	31.91	-0.5	0.976	1728.08	-1.2	0.869	1342.64	21194.9	33832.8	37.3	62.662	1.477	16	3	195	5	5	17	60	159	23.73	0.83	79.62	0.916	49.8	-0.6	0.87	30.59	-0.8	0.963	1767.34	-1.5
109	0	COC2	17	3	207	5	5	17	52	155.5	21.64	0.21	58.18	0.87	47.01	-1.3	0.913	31.7	-0.5	0.967	1682.61	-1.6	0.837	1275.71	17065.2	33933.1	32.4	40.18	14.079
110	0	COC2	17	8	212	5	5	18	59	163	22.21	0.43	66.54	1.169	72.99	1.6	0.783	32.41	-0.2	1.202	2415.25		0.987	1734.31				28.751	19.374	18	0	216	5	5	18	65	165	23.88	0.69	75.36	1.242	72.55	2.1	0.995	38.34	0.1	1.134	2308.36	0.5
111	0	COC2	15	4	184	5	5	17	52	156	21.37	0.4	65.63	0.881	43.15	-0.7	0.991	34.22	0.5	0.998	1677.21		0.886	1280.41				34.566	5.143
112	0	COC2	14	1	169	5	5	16	66.5	158	26.64	1.57	94.13	1.114	59.54	1.7	0.929	28.6	0.2	0.997	1873.48	-0.1	0.876	1464.3	26555.1	39410	39.1	47.429	4.686	15	2	182	5	5	17	72.5	159	28.68	1.63	94.88	1.086	55.72	1.2	0.945	31.32	0.1	0.995	1809.85	-0.6
113	0	COC2	16	0	192	5	5	15	61	171	20.86	0.14	55.57	0.959	57.26	-0.1	0.948	38.29	-0.1	1.03	1989.89	-0.4	1	1504.02	17711	41992.8	28.7	66.468	13.29	16	10	202	5	5	17	67.5	162	25.72	1.14	87.29	1.01	59.81	0.2	0.94	31.33	-0.2	1.02	2185.97	-0.8
114	0	COC2	16	5	197	5	5	17	62	167	22.23	0.46	67.88	1.083	57.23	0.9	1.008	39.47	0.5	1.061	2050.01	-0.1	1.1	1576.31	20204.5	41437.9	31.7	36.2	7.282	17	6	210	5	5	17	65.5	165	24.06	0.78	78.22	1.071	57.89	0.7	1.044	41.12	0.7	1.102	2123.51	0.2
115	0	COC2	15	2	182	5	5	17	57.7	160	22.54	0.71	76.11															25.805	10.74	16	2	194	5	5	18	59	160	23.05	0.69	75.44	1.05	60.27	0.7	1.193	46.64	2.2	1.152	2175.68	1.2
116	0	COC2	17	9	213	5	5	17	47	162	17.91	-1.39	8.18	1	49.44	0	0.899	31.8	-0.7	1.074	1928.23	-0.3	0.934	1466.75	12570.8	33304.6	26.3	34.353	10.427	18	11	227	5	5	17	52.6	162	20.29	-0.41	33.93	1.074	51.26	0.6	1.062	42.32	0.7	1.039	1962.36	-0.9
117	0	COC2	14	11	179	5	5	17	67.5	166	24.5	1.14	87.27	1.242	74.18	2.4	1.086	39.02	1.4	1.101	2237.09	1	0.961	1712.24	24668.1	41983.1	35.8	58.763	14.679	15	11	191	5	5	18	68.5	166	24.86	1.08	85.99	1.177	70.36	1.8	1.045	35.82	0.9	1.094	2249.23	0.5
118	0	COC2	13	5	161	4	4	15	68	170	23.53	1.16	87.7	1.104	63.39	1.8	1.098	41.78	2	1.042	2187.03	0.9	0.979	1832.06	25962.1	41568.5	37.2	69.131	10.839	14	6	174	5	5	16	73.6	172	24.88	1.26	89.6	1.043	58.77	1	1.176	49.41	2.3	1.053	2202.09	0.5
119	0	COC2	14	5	173	4	4	17	71	165	26.08	1.47	92.88	1.018	55.11	0.8	1.069	34.36	1.4	1.029	1895.29	0.1	0.951	1555.88	24132.4	45619.9	33.7	39.75	6.893
120	0	COC2	17	9	213	5	5	17	57	168	20.21	-0.33	36.98	0.867	48.91	-1.4	0.723	21.88	-2.4	0.91	1720.2	-2.5	0.796	1314.89	21107.3	35671.8	36.1	29.045	16.253	18	9	225	5	5	18	55.4	168.5	19.51	-0.73	23.41	0.783	42.34	-2.5	0.785	26.95	-1.9	0.886	1552.14	-3
121	0	COC2	12	10	154	4	4	14	50	163	18.82	0.06	52.51	0.85	46.75	0.1	0.809	29.7	-0.5	0.941	1736.36		0.814	1607.84				103.404	16.76	13	11	167	5	5	15	57.3	165	21.17	0.57	71.62	0.793	44.66	-1	0.854	34.65	-0.4	0.916	1676.86	-1.1
122	0	COC2	16	6	198	5	5	17	56.3	166	20.43	-0.08	46.77															45.044	10.858	17	6	210	5	5	18	56.8	166	20.61	-0.16	43.67	1.197	68.79	1.8	1.073	41.63	0.9	1.101	2309.88	0.2
123	0	COC2	13	0	156	4	4	14	40	151	17.54	-0.45	32.64	0.744	36.54	-1.3	0.881	29.51	0	0.957	1536.23		0.823	1138.83				81.499	14.86
124	0	COC2	15	0	180	4	4	15	45.6	147.5	20.96	0.34	63.25	0.912	48.19	-0.3	0.855	33.67	-0.7									42.571	11.478	15	11	191	5	5	16	42	148	19.57	-0.3	38.18	0.846	43.9	-2.1	0.858	31.32	-0.8	0.99	1540.65	-1
125	0	COC2	16	10	202	5	5	18	60	156	24.65	0.95	82.9	1.101	56.34	1	1.116	39.82	1.4	1.118	2054.8	0.5	0.991	1627.63	21837.1	37365.9	35.6	34.5732	18.236
126	0	COC2	16	0	192	5	5	17	62.1	166	22.54	0.59	72.33	0.799	46.13	-1.8	0.992	42.61	0.4	0.952	1872.03	-1.5	0.886	1549.6				19.3124	7.057	17	1	205	5	5	18	71	168	25.16	1.02	84.61	0.732	45.16	-2.9	1.018	42.93	0.5	0.969	1924.9	-1.6
127	0	COC2
128	0	COC2	14	10	178	5	5	16	58.5	154	24.67	1.17	87.97	0.866	41.22	-0.8	0.989	32.35	0.4	1.052	1830.37	0.3	0.92	1397.1	20098.3	37367.4	33.9	45.0784	7.672
129	0	COC2	18	8	224	5	5	18	59	171	20.18	-0.46	32.36	1.071	67.63	0.6	0.915	36.19	-0.2	1.011	2026.76	-1.1	0.88	1558.02	19286.2		32.7	38.7134	12.717
130	0	COC2	15	4	184	5	5	17	55	155	22.89	0.81	79.13	0.945	50.53	-0.1	0.853	28.27	-0.8	0.939	1707.36	-1.5	0.816	1308.93	19703.8	33422.6	35.9	36.6444	7.311	16	4	196	5	5	18	53	156	21.78	0.36	63.89	0.906	49.6	-0.7	0.866	29.15	-0.9	0.945	1612.13	-1.7
131	0	COC2	16	3	195	5	5	17	63	160	24.61	1	84.09	1.066	57.06	0.8	1.115	42.16	1.5	1.076	2118.59	0.2	0.955	1654.28	25632.6	36464.3	39.9	60.4706	18.852
132	0	COC2	14	10	178	5	5	15	43	152	18.61	-0.47	31.83	0.801	35.62	-1.4	0.716	23.77	-2	0.839	1240.79	-2.7	0.741	946.64	14155.5	28257.6	32.4	58.771	12.462	15	11	191	5	5	16	45	154	18.97	-0.53	29.77	0.789	32.66	-1.9	0.78	27.3	-1.6	0.886	1268.42	-2.4
133	0	COC2	15	8	188	5	5	17	49	155	20.4	0.04	51.64	0.951	48.59	-0.1	1.014	37.57	0.6	1.033	1818.51	0.3	0.921	1422.59	16590.7	32398.5	32.7			16	8	200	5	5	17	53.2	156	21.86	0.33	63.09	0.881	44.52	-1.1	0.997	35.67	0.3	1.054	1769.7	-0.3
134	0	COC2	12	5	149	5	5	14	52	156	21.37	0.86	80.62	0.982	46.81	1.7	1.037	34.6	1.8	0.995	1699.82	0.8	0.893	1330.28	16706.8	34598.6	31.5	71.249	19.057	13	7	163	5	5	15	59	158	23.63	1.17	87.84	1.01	55.71	1.2	1.065	37.87	1.7	1.031	1731.19	0.8
135	0	COC2	14	4	172	5	5	16	68.3	158	27.36	1.63	94.88	0.747	35.34	-1.7	0.847	33.34	-0.6	0.912	1646.42	-1.4	0.829	1309.99	22274.9	40383.3	39.4	36.201	17.788	15	4	184	5	5	17	71.5	157.5	28.82	1.7	95.58	0.886	41.98	-0.7	0.85	31.14	-0.8	0.892	1765.83	-2.1
136	0	COC2	14	11	179	5	5	16	55.3	159	21.87	0.6	72.63	1.049	58.35	0.9	1.009	39.5	0.7	1.041	1933.46	0.1	0.925	1467.45	19227.4	35456	34	26.095	6.97	15	11	191	5	5	16	54.5	161	21.03	0.22	58.64	0.98	58.23	0.1	0.998	39.34	0.4	1.045	1974.26	-0.2
137	0	COC2	14	4	172	5	5	16	49.5	152	21.42	0.56	71.21	0.955	53.22	0.3	0.882	29.49	-0.4	0.958	1705.41	-0.6	0.846	1305.67	12506.3	35309.5	25.3
138	0	COC2	13	0	156	4	4	14	38.5	156	15.82	-1.36	8.73	0.769	34.61	-0.7	0.794	23.12	-0.7	0.907	1377.3	-0.7	0.79	1032.23	11625	25993.7	29.8	54.058	5.277
139	0	COC2	15	1	181	5	5	15	56.5	158	22.63	0.71	76.08	0.967	52.15	0.2	1.074	38.37	1.3	1.021	1713.25	-0.2	0.907	1326.8	20272.1	35240.3	35.4	41.469	2.459
140	0	COC2	15	6	186	4	4	15	49	164	18.22	-0.78	21.86	0.844	41.81	-1.2	0.854	29.8	-0.8	0.884	1496.13	-1.9	0.8	1174.23	15935	31809.9	32.4	60.4706	18.852	16	7	199	5	5	16	55	166	19.96	-0.26	39.83	0.883	44.61	-1	0.938	35.21	-0.2	0.923	1609.89	-2.1
141	0	COC2	17	7	211	5	5	17	66	162	25.15	0.98	83.69	1.107	67.7	1	1.126	41.71	1.4	1.162	2301.18	1	0.985	1721.88	22486.6	41960.3	33.7	23.806	1.391	18	7	223	5	5	18	69	162	26.29	1.1	86.45	1.175	73.1	1.5	1.157	43.67	1.6	1.165	2321.86	0.8
142	0	COC2	13	2	158	4	5		50	157	20.28	0.46	67.72															21.381	1.439	14	2	170	5	5	17	54.5	158	21.83	0.69	75.34	0.761	37.96	-1.5	0.772	28.2	-1.2	0.956	1686.33	-0.7
143	0	COC2	14	11	179	5	5	17	61	158	24.44	1.13	87.13	0.958	44.3	0.2	0.944	35.45	0.2	1.045	1913.2	0.3	0.88	1392.74	24789.4	35341.7	40	25.587	0.362	15	8	188	5	5	17	60	158	24.03	0.94	82.62	0.845	41.24	-1.2	0.951	34.13	0	1.094	1968.72	0.6
144	0	COC2	15	5	185	5	5	17	72	170	24.91	1.15	87.5	0.705	37.01	-2.8	0.781	31.78	-1.5	0.911	1648.54	-1.9	0.813	1303.72	30024.7	40776.5	41.4	37.708	13.987
145	0	COC2	16	8	200	5	5	16	48.5	160.5	18.82	-0.53	29.81	0.955	52.42	-0.3	1.09	40.9	1.3	1.032	1852.27	-0.5	0.945	1467.83	12118.5	35346.4	24.6		11.437	17	7	211	5	5	17	50	161	19.29	-0.69	24.51	0.893	54.33	-1.1	1.016	42.96	1.5	1.059	1889.99	-0.5
146	0	COC2	16	7	199	5	5	17	54	160	21.09	0.12	54.78	1.044	62.7	0.6	1.224	46.27	2.4	1.205	2274.79	1.8	1.043	1733.41	15031.3	36446.7	28
147	0	COC2	15	6	186	5	5	16	67	165	24.6	1.1	86.43	0.818	45.25	-1.4	0.885	32.72	-0.5	0.924	1635.61	-1.7	0.869	1354.26	23636	42091.1	35.1			16	8	200	5	5		70	165	25.71	1.16	87.61	0.869	49.91	-1.2	0.855	27.85	-1	0.907	1744.46	-2.3
148	0	COC2	15	6	186	5	5	17	45	156	18.49	-0.64	26.11	0.871	47.83	-1	0.852	32.85	-0.8	0.922	1634.44	-1.5	0.797	1241.46	13002.6	30682.2	28.7	23.089	0.886	16	5	197	5	5	18	48	156	19.72	-0.33	36.9	0.913	48.84	-0.7	0.855	31.43	-1	0.907	1622.56	-2.2
149	0	COC2	15	3	183	4	5	16	47.5	158.5	18.91	-0.43	33.39	0.913	46.71	-0.4	0.961	35.4	0.2	0.971	1768.01	-1	0.879	1394.18	12446.4	32769.7	26.5	26.984	5.664	16	6	198	5	5	18	49	160	19.14	-0.56	28.77	0.848	44.41	-1.4	0.944	37.85	0	1	1767.1	-0.9
150	0	COC2	18	2	218	5	5	18	48	160	18.75	-1.01	15.59	1.108	56.97	1	1.007	34.94	0.5	1.049	1964.62	-0.5	0.89	1450.53	14801.7	31827	30.5	27.238	16.134	19	3	231	5	5	18	47	162	17.91	-1.57	17.91	1.027	57.97	0.2	0.987	36.12	0	1.084	1882.49	-0.3
151	0	COC2																												14	3	171	5	5	15	56.5	173	18.88	-0.43	33.3	0.931	55.86	0.2	1.081	43.42	1.5	1.038	2000.76	0.4
152	0	COC2																												14	11	179	5	5	16	52.5	158	21.03	0.36	64.06	0.892	48.43	-0.5	0.966	35.71	0.3	0.98	1703.8	-0.7
153	0	COC2	18	3	219	5	5	18	53	152.5	22.79	0.41	66.06	1.1	50.65	0.9	1.03	34.8	0.7	1.059	1999.07	-0.4	0.88	1452.6	18438.5	33062.6	34.5			19	2	230	5	5	18	54.5	153	23.28	0.47	68.08	1.037	54.98	0.3	1.079	38.02	0.9	1.098	1915.24	-0.1
154	0	COC2	16	10	202	5	5	17	51	153.5	21.64	0.14	55.64	1.132	54.35	1.3	1.031	43.01	0.6	1.043	1902.83	-0.5	0.95	1521.81	12435	37355.4	24.1	39.59	14.146	17	10	214	5	5	17	51.5	154	21.72	0.16	56.36	1.123	53.13	1.1	0.98	39.32	0.3	1.031	1944.14	-0.7
155	0	COC2	17	2	206	5	5	17	58	165	21.3	0.11	54.32	0.899	48.36	-0.9	1.034	46.89	0.6	1.017	1950.68	-0.9	0.913	1537.35	17861.5	39273	30.2
156	0	COC2	15	2	182	5	5	17	69	171	23.6	0.93	82.27	0.995	53.55	0.3	1.043	36.96	0.9	1.035	2160.64	0	0.921	1711.99	29019.9	39074.1	41.3	32.045	0.269	16	2	194	5	5		67.6	171	23.12	0.71	76.11
157	0	COC2	15	5	185	5	5	16	46.5	156	18.9	-0.44	33.15	1.01	49.57	0.4	0.87	20.25	0.7	1.054	1790.79	0.1	0.913	1329.73	14786.4	30596.2	31.3	40.592	4.743
158	0	COC2	18	3	219	5	5	19	54.5	149.5	24.38	0.78	78.13	0.92	42.84	-0.8	0.902	25.74	-0.7	0.981	1571.33	-1.6	0.837	1142.45	21883.7	32479.6	39.1	20.101	1.95
159	0	COC2	16	0	192	5	5		57.2	164	21.27	0.26	60.26																	17	0	204	5	5	17	51.1	164	19	-0.73	23.27	0.778	38.86	-2.3	0.824	31.49	-1.3	0.96	1568.34	-1.7
160	0	COC2	15	8	188	5	5	17	41	152	17.75	-1.02	15.39	0.89	45.97	-0.7	0.921	35.49	-0.2	0.923	1434.14	-1.8	0.834	1109.76	10151.7	29525.6	24.7
161	0	COC2	15	7	187	5	5	16	52	171	17.78	-1	15.94	0.842	54.98	-1.2	0.817	31.52	-1.2	0.995	1791.3	-0.8	0.86	1328.59	13858.8	38361.7	25.7		5.7	17	4	208	5	5		58.6	172	19.8	-0.43	33.36
162	0	COC2	13	6	162			17	54	160	21.09	0.62	73.24	0.917	51.68	0.5	0.967	36.36	0.8	1.022	1787.91	0.8	0.938	1428.49	16833	36331.3	20.6		1
163	0	COC2	17	11	215	5	5	17	61	160	23.83	0.7	75.8	0.873	41.39	-1.3	1.148	42.17	1.6									34.608	10.757
164	0	COC2	15	5	185	5	5	15	49.5	154	20.87	0.24	59.48	1.042	52.22	0.7	1.202	36.58	2.4									32.454	5.641	16	3	195	5	5		53	154	22.34	0.52	69.85	1.002	49.9	0.2	1.109	32.09	1.3	1.114	1912.89	0.5
165	0	COC2	15	3	183	5	5	17.5	51	154	21.5	0.45	67.36	0.906	49.53	-0.4	0.961	31.77	0.2	1.089	1910.6	0.6	0.962	1468.59	13307	36087.9	25.9
166	0	COC2	14	10	178	5	5	15	58.6	159	23.18	0.87	80.78	0.89	44.67	-0.5	1.107	41.79	1.6	1.047	1787.31	0.1	0.945	1418.24	18806.9	38535.2	31.8			16	4	196	5	5		63	160	24.79	1.04	85.08	1.043	33.34	0.8	1.043	33.34	0.8	0.999	1903.17	-0.9
167	0	COC2	15	11	191	5	5	18	54.1	157	21.95	0.46	67.72	0.771	40.95	-2.2	0.855	28.37	-0.9	1.004	1629.84	-0.8	0.852	1190.06	14680.7	38017.5	27	29.102	6.963	17	0	204	5	5	18	59.5	157	24.14	0.85	80.23	0.841	47.34	1.5	0.86	24.96	-1	1.094	1974.36	0.2
168	0	COC2	14	11	179				46	149	20.72	0.27	60.64							0.969	1527.75	-0.9	0.802	1089.38	15383.7	28254.5	34.1
169	0	COC2	17	5	209	5	5		46.5	160	18.16	-1.16	12.3	0.802	41.92	-2.1	0.888	28.94	-0.8	0.977	1661.01	-1.5	0.861	1279.22	12965.5	32343.3	27.6	30.045	1.777	18	4	220	5	5		47	160	18.36	-1.22	11.12	0.835	43.34	-1.8	0.928	31.04	-0.5	1.083	1896.64	-0.2
170	0	COC2	14	9	177	5	5	15	60	170	20.77	0.33	62.93	0.821	52.02	-1.2	0.909	27.55	-0.2	1.145	2333.95	1.5	0.926	1628.7	19686	39239	33.4
171	0	COC2	16	9	201	4	4		47	158	18.83	-0.73	23.27	0.899	45.28	-1	0.747	26.42	-2.1	1.036	1802.09	-0.7	0.836	1230.19	14312.9	30991.4	30.4	54.533	16.666	17	9	213	5	5	15	55	158	22.03	0.26	60.26	0.88	42.17	-1.1	0.789	25.32	-1.3	0.895	1482.91	-2.5
172	0	COC2	14	8	176	5	5	16.5	57	157	23.12	0.9	81.59				0.844	28.37	-0.7	0.968	1680.39	-0.8	0.836	1255.32	18240.2		31.1	41.847	7.107	15	9	189	5	5		58.4	157.5	23.55	0.85	80.23	0.926	54.25	-0.4	0.961	36.67	0.1	0.966	1875.16	-1.3
173	0	COC2	17	3	207	5	5	18	49.5	157	20.08	-0.32	37.45	1.008	52.23	0.1	0.854	30.49	-1.1	1.162	2044.39	1	0.891	1329.29	18017	29153.5	36.6
174	0	COC2	18	6	222	5	5	18	63	154	26.56	1.15	87.49	1.042	55.54	0.4	0.949	33.63	0.1									35.937	2.615	19	8	236	5	5		66	154	27.83	1.25	89.44	1.11	56.38	0.9	0.958	33.65	-0.3	1.024	1856.39	-1.2
175	0	COC2	15	1	181	4	4		66	172	22.3	0.6	72.57	1.037	54.11	0.9	1.013	37.41	0.8	1.051	2060.84	0.3	0.985	1716.84	19373.1	44720.8	29.3	37.701	13.164	16	8	200	5	5	17	69.9	172	23.62	0.77	77.94							1.054	2202.15	-0.3
176	0	COC2	14	10	178	5	5	17	66	160	25.78	1.35	91.14	0.919	46.92	-2	0.93	34.19	0	1.045	1856.12	0.2	0.877	1361.38	23366.1	41322.8	35.1	37.701	16.808	15	10	190	5	5	17	72	160	28.12	1.57	94.18	0.931	45.83	-0.4	0.888	31.68	-0.6	1.032	1861.06	-0.4
177	0	COC2
178	1	COC2	13	6	162	4	4	13	42	150	18.67	-0.13	44.83	0.607	27.6	-2.8	0.721	22.84	-1.5	0.925	1321.08	-0.7	0.751	898.15	11783.5	28224.6	28.5	102.696	37.249	14	9	177	5	5	15	48.7	151	21.36	0.49	68.79	0.746	32.71	-1.9	0.789	26.44	-1.2	1.041	1579.41	0.2
179	0	COC2	16	10	202	5	5		59.1	158	23.67	0.76	77.64	0.948	50.06	-0.4	0.997	32.06	0.3	1.142	1977.85	0.8	0.904	1338.15	22936.9	33489	39.3	31.848	18.039	17	9	213	5	5	17	53.6	159	21.21	0.01	50.4	0.953	51.84	-0.4	0.969	27.98	-0.1	1.233	2075.82	1.9
180	0	COC2	15	10	190	4	4	16	50	154	21.08	0.23	59.1	0.879	40.24	-0.9	0.923	24.84	-0.3	1.109	1804.69	0.7	0.94	1330.49	15948	32829.3	31.5	23.907	8.782	16	11	203	4	4	17	52.6	155	21.89	0.33	62.93	0.928	43.52	-0.6	0.965	28.44	0	1.14	1911	0.8
181	0	COC2	12	1	145	4	4	13	44.4	162	16.92	-0.5	30.85	0.94	45.31	1.4	0.929	28.52	1.1	1.162	1980.3	3.7	0.911	1319.14	10457.6	31390.2	23.9	99.082	36.188	13	2	158	5	5	14	46	162	17.53	-0.48	31.56	1.003	50.8	1.3	0.991	34.4	1.1	1.298	2391.27	4.9
182	0	COC2	12	8	152	4	4		44.2	162	16.84	-0.69	24.51	0.827	40.05	0.1	0.718	22.5	-1.2	0.971	1623.03	0.5	0.819	1174.42	13158.3		29.7	61.674	7.299	13	7	163	5	5	15	50	165	18.36	-0.26	39.74	0.853	41.85	-0.2	0.752	24.91	-1.2	1.06	1876.5	1.1
183	0	COC1	13	11	167	5	5	17	59.2	160	23.12	1.02	84.61	0.947	46.78	0.5	1.003	33.12	0.9	1.295	2304.27	4.2	1.033	1564.62	20710	35392.8	35.5	28.053	25.275	14	11	179	5	5	18	61	160	23.83	1.01	84.38	0.929	48.48	-0.1	1.038	40.57	1	1.272	2337.59	3.3
[truncated: 34 more columns]
